# Supplementary material for: TEM Investigation of Asymmetric Deposition-Driven Crystalline-to-Amorphous Transition in Silicon Nanowires
Source: Materials (Basel). 2022 Oct 12;15(20):7077. doi: 10.3390/ma15207077 (PMC9604709; doi:10.3390/ma15207077)
Supplement: Supplementary file 1 [file materials-15-07077-s001.zip]

Archive with 1 entries (1 files):
- materials-1906127-supplementary.pdf
